# Supplementary material for: The Uptake of Heparanase into Mast Cells Is Regulated by Its Enzymatic Activity to Degrade Heparan Sulfate
Source: Int J Mol Sci. 2024 Jun 6;25(11):6281. doi: 10.3390/ijms25116281 (PMC11173065; doi:10.3390/ijms25116281)
Supplement: Supplementary file 1 [file ijms-25-06281-s001.zip]

Archive with 1 entries (1 files):
- ijms-3025655-supplementary.pdf
